# Supplementary material for: IL-4 receptor dependent expansion of lung CD169+ macrophages in microfilaria-driven inflammation
Source: PLoS Negl Trop Dis. 2019 Aug 30;13(8):e0007691. doi: 10.1371/journal.pntd.0007691 (PMC6742411; doi:10.1371/journal.pntd.0007691)
Supplement: S1 Table — Lungs were recovered from L. sigmodontis infected BALB/c mice at 70 days p.i. and processed for gene expression profiling of cytokines/chemokines. Pathway analysis results of gene-related functions in infected lungs (using IPA). The 1st column indicates the high-level functional categories predicted to be activated; the 2nd column precises the disease or function predicted to be activated; the 3rd column shows the p-value calculated by IPA; the 4th column gives the Activation z-score calculated by the IPA (activation if z-score ≥2); the 5th column displays the molecules from the array involved in the diseases or functions; the 6th one sums the molecules from the array involved in the disease or function. (XLSX) [file pntd.0007691.s004.xlsx]

## Sheet: Functions
CELL MIGRATION/CHEMOTAXIS
Categories	Diseases or Functions Annotation	p-Value	Activation z-score	Molecules	# Molecules
Cell Signaling, Cellular Function and Maintenance, Molecular Transport, Vitamin and Mineral Metabolism	flux of Ca2+	5,21E-15	2,305	CCL1,CCL11,CCL2,CCL20,CCL22,CCL24,CCL3L3,CCL4,CCL5,IL4	10
Cell Signaling, Molecular Transport, Vitamin and Mineral Metabolism	quantity of Ca2+	6,21E-11	2,464	CCL1,CCL11,CCL2,CCL24,CCL3L3,CCL4,CCL5,CX3CL1,CXCL10,IFNG,IL4,IL6,LTA,TNFSF11	14
Cellular Movement, Hematological System Development and Function, Immune Cell Trafficking	cell movement of leukocytes	4,26E-35	3,447	ADIPOQ,CCL1,CCL11,CCL17,Ccl2,CCL2,CCL20,CCL22,CCL24,CCL3L3,CCL4,CCL5,CSF3,CX3CL1,CXCL10,Cxcl11,CXCL2,Cxcl3,Cxcl9,FASLG,IFNG,IL10,IL12A,IL12B,IL13,IL21,IL4,IL6,LTA,TNFSF11,XCL1	31
Cellular Movement, Hematological System Development and Function, Hypersensitivity Response, Immune Cell Trafficking	cell movement of phagocytes	3,77E-34	3,265	ADIPOQ,CCL1,CCL11,CCL17,Ccl2,CCL2,CCL20,CCL22,CCL24,CCL3L3,CCL4,CCL5,CSF3,CX3CL1,CXCL10,Cxcl11,CXCL2,Cxcl3,FASLG,IFNG,IL10,IL12B,IL13,IL4,IL6,LTA,TNFSF11,XCL1	28
Cell-mediated Immune Response, Cellular Movement, Hematological System Development and Function, Immune Cell Trafficking	cell movement of myeloid cells	5,00E-36	3,067	ADIPOQ,CCL1,CCL11,CCL17,Ccl2,CCL2,CCL20,CCL22,CCL24,CCL3L3,CCL4,CCL5,CSF3,CX3CL1,CXCL10,CXCL2,Cxcl3,Cxcl9,FASLG,IFNG,IL10,IL12B,IL13,IL21,IL4,IL6,LTA,TNFSF11,XCL1	29
Cellular Movement, Hematological System Development and Function, Immune Cell Trafficking	cell movement of macrophages	6,71E-19	2,762	ADIPOQ,CCL2,Ccl2,CCL3L3,CCL4,CCL5,CX3CL1,CXCL10,FASLG,IFNG,IL10,IL12B,IL13,IL4,LTA	15
Cellular Movement, Hematological System Development and Function, Immune Cell Trafficking, Inflammatory Response	cell movement of mononuclear leukocytes	1,00E-36	2,741	CCL1,CCL11,CCL17,Ccl2,CCL2,CCL20,CCL22,CCL24,CCL3L3,CCL4,CCL5,CSF3,CX3CL1,CXCL10,Cxcl11,Cxcl9,FASLG,IFNG,IL10,IL12A,IL12B,IL13,IL21,IL4,IL6,LTA,TNFSF11,XCL1	28
Cellular Movement, Hematological System Development and Function, Immune Cell Trafficking, Inflammatory Response	cell movement of antigen presenting cells	1,39E-23	2,650	ADIPOQ,CCL17,CCL2,Ccl2,CCL20,CCL22,CCL3L3,CCL4,CCL5,CX3CL1,CXCL10,Cxcl11,FASLG,IFNG,IL10,IL12B,IL13,IL4,LTA	19
Cellular Movement, Hematological System Development and Function, Immune Cell Trafficking	cell movement of T lymphocytes	1,04E-39	2,573	CCL1,CCL17,Ccl2,CCL2,CCL20,CCL22,CCL24,CCL3L3,CCL4,CCL5,CX3CL1,CXCL10,Cxcl11,Cxcl9,FASLG,IFNG,IL10,IL12A,IL12B,IL13,IL21,IL4,IL6,LTA,XCL1	25
Cellular Movement	cell movement of eosinophils	4,77E-25	2,489	CCL11,CCL17,CCL2,CCL24,CCL4,CCL5,CXCL10,CXCL2,Cxcl9,IFNG,IL10,IL12B,IL13,IL21,IL4	15
Cellular Movement, Hematological System Development and Function, Immune Cell Trafficking, Inflammatory Response	cell movement of monocytes	7,96E-25	2,264	CCL1,CCL11,CCL2,Ccl2,CCL20,CCL22,CCL4,CCL5,CX3CL1,CXCL10,IFNG,IL10,IL13,IL4,IL6,TNFSF11	16
Cellular Movement, Hematological System Development and Function, Immune Cell Trafficking, Inflammatory Response	cell movement of peritoneal macrophages	1,99E-09	2,207	CCL2,Ccl2,CCL3L3,CCL4,CCL5	5
Cell-mediated Immune Response, Cellular Movement, Hematological System Development and Function, Immune Cell Trafficking	cell movement of helper T lymphocytes	2,06E-17	2,180	CCL1,CCL17,Ccl2,CCL22,CCL3L3,CCL4,CCL5,CX3CL1,IFNG	9
Cell-To-Cell Signaling and Interaction, Cellular Movement	chemoattraction	2,80E-13	2,222	CCL2,Ccl2,CCL20,CCL22,CCL5,CXCL10,IL12B,XCL1	8
Cellular Movement, Hematological System Development and Function, Immune Cell Trafficking, Inflammatory Response	chemoattraction of myeloid cells	3,45E-10	2,193	CCL2,Ccl2,CCL5,IL12B,XCL1	5
Cell-To-Cell Signaling and Interaction, Cellular Movement	chemotaxis of leukocytes	5,01E-38	3,840	CCL1,CCL11,CCL17,Ccl2,CCL2,CCL20,CCL22,CCL24,CCL3L3,CCL4,CCL5,CX3CL1,CXCL10,Cxcl11,CXCL2,Cxcl3,Cxcl9,FASLG,IFNG,IL10,IL12B,IL13,IL21,IL4,IL6,TNFSF11,XCL1	27
Cellular Movement, Hematological System Development and Function, Immune Cell Trafficking, Inflammatory Response	chemotaxis of myeloid cells	2,29E-30	3,510	CCL1,CCL11,CCL2,Ccl2,CCL22,CCL24,CCL3L3,CCL4,CCL5,CX3CL1,CXCL10,CXCL2,Cxcl3,Cxcl9,FASLG,IFNG,IL10,IL12B,IL13,IL4,TNFSF11,XCL1	22
Cellular Movement, Hematological System Development and Function, Immune Cell Trafficking, Inflammatory Response	chemotaxis of mononuclear leukocytes	7,11E-34	2,992	CCL1,CCL11,CCL17,CCL2,Ccl2,CCL20,CCL22,CCL24,CCL4,CCL5,CX3CL1,CXCL10,Cxcl11,Cxcl9,IL10,IL12B,IL13,IL21,IL4,TNFSF11,XCL1	21
Cellular Movement, Hematological System Development and Function, Immune Cell Trafficking, Inflammatory Response, Lymphoid Tissue Structure and Development	chemotaxis of phagocytes	3,24E-30	2,918	CCL1,CCL11,CCL2,Ccl2,CCL20,CCL22,CCL24,CCL3L3,CCL4,CCL5,CX3CL1,CXCL10,CXCL2,Cxcl3,FASLG,IFNG,IL10,IL12B,IL13,IL4,TNFSF11,XCL1	22
Cellular Movement, Hematological System Development and Function, Immune Cell Trafficking, Inflammatory Response	chemotaxis of lymphocytes	4,94E-31	2,745	CCL1,CCL17,CCL2,Ccl2,CCL20,CCL22,CCL24,CCL4,CCL5,CX3CL1,CXCL10,Cxcl11,Cxcl9,IL10,IL12B,IL21,IL4,XCL1	18
Cellular Movement, Hematological System Development and Function, Immune Cell Trafficking, Inflammatory Response	chemotaxis of monocytes	2,01E-22	2,725	CCL1,CCL11,CCL2,Ccl2,CCL22,CCL4,CCL5,CX3CL1,CXCL10,IL10,IL13,IL4,TNFSF11	13
Cellular Movement, Hematological System Development and Function, Immune Cell Trafficking, Inflammatory Response	chemotaxis of T lymphocytes	3,04E-31	2,703	CCL1,CCL17,CCL2,Ccl2,CCL20,CCL22,CCL24,CCL4,CCL5,CX3CL1,CXCL10,Cxcl11,Cxcl9,IL12B,IL21,IL4,XCL1	17
Cellular Movement	chemotaxis of macrophages	1,03E-11	2,259	CCL2,Ccl2,CCL3L3,CCL5,CX3CL1,CXCL10,FASLG,IL12B	8
Cellular Movement, Hematological System Development and Function, Immune Cell Trafficking, Inflammatory Response	chemotaxis of granulocytes	2,18E-17	2,248	CCL11,CCL2,CCL24,CCL3L3,CCL5,CX3CL1,CXCL10,CXCL2,Cxcl3,Cxcl9,FASLG,IFNG,XCL1	13
Cell-mediated Immune Response, Cellular Movement, Hematological System Development and Function, Immune Cell Trafficking, Inflammatory Response, Lymphoid Tissue Structure and Development	chemotaxis of neutrophils	4,47E-13	2,007	CCL2,CCL24,CCL3L3,CCL5,CX3CL1,CXCL2,Cxcl3,FASLG,IFNG,XCL1	10
Cell-mediated Immune Response, Cellular Movement, Hematological System Development and Function, Immune Cell Trafficking, Inflammatory Response, Lymphoid Tissue Structure and Development	chemotaxis of Th2 cells	1,55E-10	2,000	CCL1,CCL17,Ccl2,CCL22	4
Cellular Movement, Immune Cell Trafficking	leukocyte migration	3,66E-35	3,770	ADIPOQ,CCL1,CCL11,CCL17,Ccl2,CCL2,CCL20,CCL22,CCL24,CCL3L3,CCL4,CCL5,Ccl7,CSF3,CX3CL1,CXCL10,Cxcl11,CXCL2,Cxcl3,Cxcl9,FASLG,IFNG,IL10,IL12A,IL12B,IL13,IL21,IL4,IL6,LTA,TNFSF11,XCL1	32
Cellular Movement	migration of cells	2,21E-25	3,688	ADIPOQ,BMP6,CCL1,CCL11,CCL17,Ccl2,CCL2,CCL20,CCL22,CCL24,CCL3L3,CCL4,CCL5,Ccl7,CSF3,CX3CL1,CXCL10,Cxcl11,CXCL2,Cxcl3,Cxcl9,FASLG,IFNG,IL10,IL12A,IL12B,IL13,IL21,IL4,IL6,LTA,TNFSF11,XCL1	33
Cellular Movement	migration of myeloid cells	1,59E-21	2,608	CCL11,CCL17,CCL2,Ccl2,CCL24,CCL3L3,CCL4,CCL5,CSF3,CXCL10,CXCL2,FASLG,IFNG,IL4,IL6	15
Cellular Movement, Hematological System Development and Function, Immune Cell Trafficking, Inflammatory Response	migration of macrophages	5,43E-11	2,598	CCL2,Ccl2,CCL3L3,CCL4,CCL5,CXCL10,IL12B	7
Cellular Movement, Hematological System Development and Function, Hypersensitivity Response, Immune Cell Trafficking	migration of eosinophils	5,12E-14	2,592	CCL11,CCL17,CCL24,CCL4,CCL5,CXCL2,IL4	7
Cellular Movement, Hematological System Development and Function, Immune Cell Trafficking, Inflammatory Response	migration of phagocytes	4,55E-28	2,523	CCL1,CCL11,CCL17,CCL2,Ccl2,CCL20,CCL22,CCL3L3,CCL4,CCL5,CX3CL1,CXCL10,Cxcl11,CXCL2,FASLG,IFNG,IL10,IL12B,IL4,IL6	20
Cellular Movement, Hematological System Development and Function, Immune Cell Trafficking	Lymphocyte migration	9,65E-39	2.428	CCL1,CCL11,CCL17,Ccl2,CCL2,CCL20,CCL22,CCL24,CCL3L3,CCL4,CCL5,CSF3,CX3CL1,CXCL10,Cxcl11,Cxcl9,FASLG,IFNG,IL10,IL12A,IL12B,IL13,IL21,IL4,IL6,LTA,XCL1	27
Cellular Movement, Hematological System Development and Function, Immune Cell Trafficking	migration of granulocytes	4,52E-21	2,424	CCL11,CCL17,CCL2,Ccl2,CCL24,CCL3L3,CCL4,CCL5,CSF3,CXCL2,FASLG,IFNG,IL4,IL6	14
Cell-To-Cell Signaling and Interaction, Cellular Movement, Hematological System Development and Function, Immune Cell Trafficking	recruitment of leukocytes	1,54E-31	2,822	CCL11,CCL17,CCL2,Ccl2,CCL20,CCL22,CCL24,CCL3L3,CCL5,Ccl7,CSF3,CXCL10,CXCL2,Cxcl9,FASLG,IFNG,IL10,IL12A,IL13,IL21,IL4,IL6,LTA	23
Cell-To-Cell Signaling and Interaction, Cellular Movement, Hematological System Development and Function, Hypersensitivity Response, Immune Cell Trafficking	recruitment of myeloid cells	8,02E-22	3,367	CCL11,CCL2,Ccl2,CCL22,CCL24,CCL3L3,CCL5,Ccl7,CXCL10,CXCL2,FASLG,IFNG,IL10,IL13,IL21,IL4,IL6	17
Cell-To-Cell Signaling and Interaction, Cellular Movement, Hematological System Development and Function, Immune Cell Trafficking	recruitment of granulocytes	1,83E-18	2.876	CCL11,CCL24,CCL3L3,CCL5,Ccl7,CXCL10,CXCL2,FASLG,IFNG,IL10,IL13,IL21,IL4,IL6	14
Cell-To-Cell Signaling and Interaction, Cellular Movement	recruitment of phagocytes	4,79E-19	2,753	CCL2,Ccl2,CCL22,CCL3L3,CCL5,Ccl7,CXCL10,CXCL2,FASLG,IFNG,IL10,IL13,IL21,IL4,IL6	15
Cell-To-Cell Signaling and Interaction, Cellular Movement, Hematological System Development and Function, Immune Cell Trafficking, Inflammatory Response	recruitment of eosinophils	2,50E-10	2,390	CCL11,CCL24,CCL3L3,CCL5,IL13,IL4	6
Cell-To-Cell Signaling and Interaction, Cellular Movement, Immune Cell Trafficking	attraction of leukocytes	1,21E-17	2.401	CCL17,CCL2,Ccl2,CCL20,CCL22,CCL5,CXCL10,IL12B,XCL1	9
Cell-To-Cell Signaling and Interaction, Cellular Movement, Immune Cell Trafficking	attraction of mononuclear leukocytes	2,06E-12	2,425	CCL17,CCL2,Ccl2,CCL22,CCL5,CXCL10	6
Cellular Movement, Hematological System Development and Function, Immune Cell Trafficking	cellular infiltration by leukocytes	4,03E-29	3.031	ADIPOQ,CCL11,CCL2,Ccl2,CCL22,CCL3L3,CCL4,CCL5,CSF3,CX3CL1,CXCL10,CXCL2,FASLG,IFNG,IL10,IL12A,IL12B,IL13,IL21,IL4,IL6,LTA,XCL1	23
Cellular Movement, Hematological System Development and Function, Immune Cell Trafficking	cellular infiltration by mononuclear leukocytes	3,33E-21	2.321	Ccl2,CCL22,CCL3L3,CXCL10,FASLG,IFNG,IL10,IL12A,IL12B,IL13,IL21,IL4,IL6,LTA,XCL1	15
PROLIFERATION/QUANTITY OF CELLS
Categories	Diseases or Functions Annotation	p-Value	Activation z-score	Molecules	# Molecules
Cellular Development, Cellular Growth and Proliferation, Hematological System Development and Function	proliferation of mononuclear leukocytes	2,83E-20	2,276	ADIPOQ,B2M,Ccl2,CCL4,CCL5,CD70,CSF3,CXCL2,FASLG,IFNG,IL10,IL12A,IL12B,IL13,IL17F,IL21,IL27,IL4,IL6,LTA,TNFSF11,XCL1	22
Cellular Development, Cellular Growth and Proliferation, Hematological System Development and Function	proliferation of B-lymphocyte derived cell lines	9,42E-11	2,258	CSF3,IFNG,IL10,IL13,IL21,IL24,IL4,IL6	8
Cellular Development, Cellular Growth and Proliferation, Hematological System Development and Function, Humoral Immune Response, Lymphoid Tissue Structure and Development	proliferation of B lymphocytes	3,16E-10	2,112	CD70,FASLG,IFNG,IL10,IL13,IL21,IL4,IL6,LTA,TNFSF11	10
Cellular Development, Cellular Growth and Proliferation, Hematological System Development and Function, Lymphoid Tissue Structure and Development	proliferation of lymphocytes	1,38E-17	2,111	ADIPOQ,B2M,Ccl2,CCL4,CCL5,CD70,FASLG,IFNG,IL10,IL12A,IL12B,IL13,IL17F,IL21,IL27,IL4,IL6,LTA,TNFSF11,XCL1	20
Cellular Development, Cellular Growth and Proliferation, Hematological System Development and Function, Lymphoid Tissue Structure and Development	cell proliferation of T lymphocytes	2,40E-15	2,016	B2M,Ccl2,CCL4,CCL5,CD70,FASLG,IFNG,IL10,IL12A,IL12B,IL13,IL17F,IL21,IL27,IL4,IL6,XCL1	17
Tissue Morphology	quantity of cells	1,15E-23	3,310	ADIPOQ,B2M,BMP6,CCL11,Ccl2,CCL2,CCL22,CCL24,CCL3L3,CCL4,CCL5,Ccl7,CD70,CSF3,CX3CL1,CXCL10,CXCL2,FASLG,IFNG,IL10,IL12A,IL12B,IL13,IL17F,IL21,IL27,IL4,IL6,LTA,MSTN,TNFSF11,XCL1	32
Hematological System Development and Function, Tissue Morphology	quantity of leukocytes	1,64E-29	3,776	ADIPOQ,B2M,CCL11,Ccl2,CCL2,CCL22,CCL24,CCL3L3,CCL4,CCL5,Ccl7,CD70,CSF3,CX3CL1,CXCL10,CXCL2,FASLG,IFNG,IL10,IL12A,IL12B,IL13,IL17F,IL21,IL27,IL4,IL6,LTA,TNFSF11,XCL1	30
Hematological System Development and Function, Lymphoid Tissue Structure and Development, Tissue Morphology	quantity of lymphocytes	2,69E-21	3,278	ADIPOQ,B2M,CCL2,Ccl2,CCL4,CCL5,CD70,CSF3,CXCL10,FASLG,IFNG,IL10,IL12A,IL12B,IL13,IL17F,IL21,IL27,IL4,IL6,LTA,TNFSF11,XCL1	23
Hematological System Development and Function, Tissue Morphology	quantity of mononuclear leukocytes	6,33E-24	2,983	ADIPOQ,B2M,CCL2,Ccl2,CCL4,CCL5,Ccl7,CD70,CSF3,CX3CL1,CXCL10,FASLG,IFNG,IL10,IL12A,IL12B,IL13,IL17F,IL21,IL27,IL4,IL6,LTA,TNFSF11,XCL1	25
Hematological System Development and Function, Lymphoid Tissue Structure and Development, Tissue Morphology	quantity of T lymphocytes	3,22E-21	2,444	ADIPOQ,B2M,Ccl2,CCL4,CCL5,CD70,CSF3,CXCL10,FASLG,IFNG,IL10,IL12A,IL12B,IL13,IL17F,IL21,IL27,IL4,IL6,LTA,XCL1	21
Hematological System Development and Function, Tissue Morphology	quantity of antigen presenting cells	3,62E-21	2,248	ADIPOQ,B2M,CCL2,Ccl2,CCL22,CSF3,CX3CL1,CXCL10,IFNG,IL10,IL12A,IL13,IL4,IL6,LTA,TNFSF11,XCL1	17
Hematological System Development and Function, Lymphoid Tissue Structure and Development, Tissue Morphology	quantity of regulatory T lymphocytes	2,71E-16	2,207	ADIPOQ,CCL4,CCL5,CD70,FASLG,IFNG,IL10,IL12B,IL6,LTA,XCL1	11
Hematological System Development and Function, Inflammatory Response, Tissue Morphology	quantity of dendritic cells	3,07E-12	2,194	CCL2,Ccl2,CSF3,IFNG,IL10,IL4,LTA,TNFSF11,XCL1	9
Hematological System Development and Function, Inflammatory Response, Tissue Morphology	quantity of phagocytes	4,18E-22	2,063	ADIPOQ,B2M,CCL2,Ccl2,CCL22,CCL3L3,Ccl7,CSF3,CX3CL1,CXCL10,FASLG,IFNG,IL10,IL12A,IL13,IL4,IL6,LTA,TNFSF11,XCL1	20
Hematological System Development and Function, Immune Cell Trafficking, Inflammatory Response, Tissue Development	accumulation of mononuclear leukocytes	5,08E-25	2,067	ADIPOQ,B2M,Ccl2,CCL22,CCL3L3,CCL5,CD70,CXCL10,CXCL2,FASLG,IFNG,IL12B,IL21,IL4,IL6,LTA	16
STIMULATION/ACTIVATION/DIFFERENTIATION
Categories	Diseases or Functions Annotation	p-Value	Activation z-score	Molecules	# Molecules
Cell-To-Cell Signaling and Interaction, Cellular Growth and Proliferation	stimulation of cells	2,73E-22	3,138	CCL11,CCL2,CCL5,CSF3,FASLG,IFNG,IL10,IL12A,IL12B,IL13,IL21,IL24,IL27,IL4,IL6,TNFSF11	16
Cell-To-Cell Signaling and Interaction, Cellular Growth and Proliferation	stimulation of leukocytes	1,64E-18	2,525	CCL11,CSF3,IFNG,IL10,IL12A,IL12B,IL13,IL21,IL27,IL4,IL6,TNFSF11	12
Cell-To-Cell Signaling and Interaction, Cellular Growth and Proliferation	stimulation of myeloid cells	2,85E-14	2,580	CCL11,CSF3,IFNG,IL13,IL4,IL6,TNFSF11	7
Cell-To-Cell Signaling and Interaction, Cellular Growth and Proliferation, Hematological System Development and Function, Inflammatory Response	stimulation of phagocytes	6,32E-12	2,413	CSF3,IFNG,IL13,IL4,IL6,TNFSF11	6
Cell-To-Cell Signaling and Interaction, Cellular Growth and Proliferation	stimulation of epithelial cells	1,55E-10	2,000	CCL5,IFNG,IL13,IL4	4
Cell-To-Cell Signaling and Interaction	activation of cells	1,05E-17	3,544	ADIPOQ,B2M,CCL2,Ccl2,CCL22,CCL5,CSF3,CXCL10,CXCL2,FASLG,IFNG,IL10,IL12A,IL12B,IL13,IL21,IL4,IL6,LTA,MSTN,TNFSF11	21
Cell-To-Cell Signaling and Interaction, Hematological System Development and Function, Immune Cell Trafficking, Inflammatory Response	activation of leukocytes	7,89E-17	3,236	ADIPOQ,B2M,CCL2,Ccl2,CCL22,CCL5,CXCL10,FASLG,IFNG,IL10,IL12A,IL12B,IL13,IL21,IL4,IL6,LTA,TNFSF11	18
Cell-To-Cell Signaling and Interaction, Hematological System Development and Function, Immune Cell Trafficking, Inflammatory Response	activation of phagocytes	1,33E-16	3,129	ADIPOQ,CCL2,Ccl2,CCL22,CCL5,CXCL10,FASLG,IFNG,IL10,IL13,IL4,IL6,LTA,TNFSF11	14
Cell-To-Cell Signaling and Interaction, Hematological System Development and Function	activation of myeloid cells	3,39E-14	3,101	ADIPOQ,CCL2,Ccl2,CCL22,CCL5,CXCL10,IFNG,IL10,IL13,IL4,IL6,TNFSF11	12
Cell-To-Cell Signaling and Interaction, Hematological System Development and Function, Immune Cell Trafficking, Inflammatory Response	activation of antigen presenting cells	2,34E-14	2,818	ADIPOQ,Ccl2,CCL22,CCL5,CXCL10,FASLG,IFNG,IL10,IL13,IL4,IL6,LTA	12
Cell-To-Cell Signaling and Interaction, Hematological System Development and Function, Immune Cell Trafficking, Inflammatory Response	activation of macrophages	4,47E-13	2,608	ADIPOQ,Ccl2,CCL22,CCL5,CXCL10,IFNG,IL10,IL13,IL4,IL6	10
Cell-To-Cell Signaling and Interaction, Hematological System Development and Function, Immune Cell Trafficking, Inflammatory Response	activation of monocytes	2,39E-09	2,173	CCL2,CCL5,IFNG,IL4,TNFSF11	5
Cellular Development	differentiation of cells	4,04E-14	2,599	ADIPOQ,B2M,BMP6,CCL1,CCL11,CCL17,CCL2,CCL5,CD70,CSF3,CXCL10,Cxcl9,FASLG,IFNG,IL10,IL12A,IL12B,IL13,IL21,IL24,IL27,IL4,IL6,LTA,MSTN,TNFSF11	26
Cellular Development, Hematological System Development and Function, Hematopoiesis, Humoral Immune Response	differentiation of leukocytes	3,88E-17	3,729	ADIPOQ,B2M,CCL1,CCL11,CCL2,CCL5,CD70,CSF3,IFNG,IL10,IL12A,IL12B,IL13,IL21,IL27,IL4,IL6,LTA,TNFSF11	19
Cellular Development, Hematological System Development and Function, Hematopoiesis	differentiation of mononuclear leukocytes	9,51E-16	3,361	B2M,CCL1,CCL2,CCL5,CD70,CSF3,IFNG,IL10,IL12A,IL12B,IL13,IL21,IL27,IL4,IL6,LTA,TNFSF11	17
Cellular Development, Hematological System Development and Function, Hematopoiesis	differentiation of lymphocytes	8,09E-14	2,936	B2M,CCL1,CCL5,CD70,IFNG,IL10,IL12A,IL12B,IL13,IL21,IL27,IL4,IL6,LTA,TNFSF11	15
Cellular Development, Hematological System Development and Function, Hematopoiesis	differentiation of T lymphocytes	2,18E-14	2,903	B2M,CCL1,CCL5,CD70,IFNG,IL10,IL12A,IL12B,IL13,IL21,IL27,IL4,IL6,TNFSF11	14
Cellular Development, Hematological System Development and Function, Hematopoiesis	differentiation of phagocytes	1,05E-09	2,818	ADIPOQ,CCL11,CSF3,IFNG,IL10,IL13,IL4,IL6,TNFSF11	9
Cellular Development, Hematological System Development and Function, Hematopoiesis	differentiation of myeloid cells	2,05E-08	2,725	ADIPOQ,CCL11,CSF3,IFNG,IL10,IL13,IL4,IL6,TNFSF11	9
Cellular Development, Hematological System Development and Function, Hematopoiesis	differentiation of macrophages	5,65E-11	2,283	ADIPOQ,CSF3,IFNG,IL10,IL13,IL4,IL6,TNFSF11	8
Cellular Development, Hematological System Development and Function, Hematopoiesis	differentiation of leukocyte cell lines	6,26E-09	2,180	CSF3,IL10,IL4,IL6,TNFSF11	5
Cell-mediated Immune Response, Cellular Development, Cellular Function and Maintenance, Cellular Growth and Proliferation, Embryonic Development, Hematological System Development and Function, Hematopoiesis, Lymphoid Tissue Structure and Development, Organ Development, Organismal Development, Tissue Development	differentiation of regulatory T lymphocytes	4,66E-08	2,163	IL10,IL12A,IL12B,IL21,IL27	5
Cellular Development, Hematological System Development and Function, Hematopoiesis	differentiation of dendritic cells	4,70E-08	2,138	CSF3,IFNG,IL10,IL13,IL4,TNFSF11	6
Cell-mediated Immune Response, Cellular Development, Cellular Function and Maintenance, Cellular Growth and Proliferation, Embryonic Development, Hematological System Development and Function, Hematopoiesis, Lymphoid Tissue Structure and Development, Organ Development, Organismal Development, Tissue Development	differentiation of naive T lymphocytes	3,27E-10	2,086	IFNG,IL10,IL21,IL27,IL4,IL6	6
Cell-mediated Immune Response, Cellular Development, Cellular Function and Maintenance, Cellular Growth and Proliferation, Embryonic Development, Hematological System Development and Function, Hematopoiesis, Lymphoid Tissue Structure and Development, Organ Development, Organismal Development, Tissue Development	differentiation of B lymphocytes	7,88E-09	2,073	CD70,IFNG,IL10,IL12A,IL21,IL4,IL6,TNFSF11	8
Humoral Immune Response	class switching	8,90E-09	2,084	IFNG,IL13,IL21,IL27,IL4,LTA	6
IMMUNE AND INFLAMMATORY RESPONSES
Categories	Diseases or Functions Annotation	p-Value	Activation z-score	Molecules	# Molecules
Inflammatory Response	inflammatory response	2,84E-32	4,142	ADIPOQ,CCL1,CCL11,CCL17,Ccl2,CCL2,CCL20,CCL22,CCL24,CCL3L3,CCL4,CCL5,CX3CL1,CXCL10,Cxcl11,CXCL2,Cxcl3,Cxcl9,FASLG,IFNG,IL10,IL12B,IL13,IL21,IL4,IL6,LTA,TNFSF11,XCL1	29
Inflammatory Response	cell-mediated response	9,05E-14	2,253	Ccl2,CCL22,CCL5,IFNG,IL10,IL12A,IL12B,IL21,IL4,IL6,LTA	11
Inflammatory Response	immune response of cells	3,44E-13	2,804	ADIPOQ,CCL2,Ccl2,CCL22,CSF3,CXCL10,FASLG,IFNG,IL10,IL12A,IL12B,IL13,IL21,IL4,IL6	15
Cell-To-Cell Signaling and Interaction, Inflammatory Response	immune response of leukocytes	2,87E-14	3,036	CCL2,Ccl2,CCL22,CSF3,CXCL10,FASLG,IFNG,IL12A,IL12B,IL13,IL21,IL4,IL6	13
Cell-To-Cell Signaling and Interaction, Inflammatory Response	immune response of phagocytes	4,28E-09	2,606	CCL2,CCL22,CSF3,CXCL10,IFNG,IL21,IL4,IL6	8
Cell-To-Cell Signaling and Interaction	response of myeloid cells	2,35E-10	2,600	CCL2,CCL22,CSF3,CXCL10,IFNG,IL10,IL21,IL4,IL6	9
Cell-To-Cell Signaling and Interaction, Inflammatory Response	response of phagocytes	4,28E-09	2,778	CCL2,CCL22,CCL5,CSF3,CXCL10,IFNG,IL10,IL21,IL4,IL6	10
Free Radical Scavenging	synthesis of reactive oxygen species	2,62E-11	3,257	ADIPOQ,CCL11,CCL5,CSF3,CXCL2,IFNG,IL10,IL13,IL24,IL4,IL6,TNFSF11	12
Free Radical Scavenging	production of reactive oxygen species	2,13E-11	3,100	ADIPOQ,CCL11,CCL5,CSF3,CXCL2,IFNG,IL10,IL13,IL24,IL4,TNFSF11	11
Cellular Function and Maintenance, Inflammatory Response	phagocytosis	6,87E-09	2,458	ADIPOQ,Ccl2,CSF3,CXCL10,IFNG,IL10,IL21,IL4,IL6	9
Cell Death and Survival, Cellular Compromise	cytotoxicity of natural killer cells	5,45E-10	2,621	ADIPOQ,CCL2,FASLG,IFNG,IL10,IL21,IL27	7
Cell Death and Survival, Cellular Compromise	cytotoxicity of lymphocytes	9,78E-21	2,610	ADIPOQ,B2M,CCL11,CCL2,CCL5,FASLG,IFNG,IL10,IL12A,IL12B,IL21,IL27,IL6,XCL1	14
Cell Death and Survival, Cellular Compromise	cytotoxicity of cells	2,87E-20	2,372	ADIPOQ,B2M,CCL11,CCL2,CCL5,FASLG,IFNG,IL10,IL12A,IL12B,IL13,IL21,IL27,IL6,XCL1	15
DISEASES
Categories	Diseases or Functions Annotation	p-Value	Activation z-score	Molecules	# Molecules
Inflammatory Disease, Organismal Injury and Abnormalities, Respiratory Disease	fibrosis of lung	2,35E-11	2,783	CCL17,CCL24,FASLG,IFNG,IL10,IL12A,IL12B,IL13,IL4,IL6	10
Inflammatory Disease, Respiratory Disease	airway hyperresponsiveness	2,70E-20	2,576	ADIPOQ,CCL11,CCL2,Ccl2,CCL22,CCL3L3,IFNG,IL10,IL13,IL27,IL4,IL6,LTA	13
Inflammatory Disease, Respiratory Disease	Asthma	4,80E-13	2,219	CCL11,CCL2,Ccl2,CCL24,CCL5,CXCL10,IFNG,IL10,IL13,IL4,IL6	11
Organismal Injury and Abnormalities	Fibrosis	2,85E-14	2,001	ADIPOQ,BMP6,CCL17,CCL2,Ccl2,CCL24,CSF3,FASLG,IFNG,IL10,IL12A,IL12B,IL13,IL4,IL6,MSTN	16
